# Supplementary material for: Server-Focused Security Assessment of Mobile Health Apps for Popular Mobile Platforms
Source: J Med Internet Res. 2019 Jan 23;21(1):e9818. doi: 10.2196/jmir.9818 (PMC6364205; doi:10.2196/jmir.9818)
Supplement: Multimedia Appendix 2 [file jmir_v21i1e9818_app2.xlsx]

## Sheet: Sheet1
Category	App Annie date	Rank DE	Rank FR	Rank UK	Rank US	Overlap	App name	App vendor	App version	Connections	Lowest grade	Unsecured	(P)FS missing	Cipher order missing	Minimal TLS version	Vulnerabilities	Certificate chain issues	Non-EU location	TLSv1.3	HSTS
Consultation, Communication & Interaction	2018-08-31	1	190	1	18	Yes	Ada - Your Health Guide	Ada Health	2.25.0	Overall	B	No	No	No	TLSv1	No	Observed	Observed	Observed	Observed
										Functional backends	Uncritical (no functional backends or only A-rated)	No	No	No	TLSv1	No	No	Observed	No	Observed
										Others	B	No	No	No	TLSv1	No	Observed (Some certificate trust checks failed)	Observed	Observed	Observed
Consultation, Communication & Interaction	2018-08-31	3	-	-	-	No	Cleo - Meine MS-App	Biogen	1.2.0-RC4	Overall	C	Observed	No	No	TLSv1 (TLSv1.2 not offered)	No	No	Observed	No	Observed
										Functional backends	C	Observed	No	No	TLSv1 (TLSv1.2 not offered)	No	No	Observed	No	No
										Others	Uncritical (no others or only A-rated)	Observed	No	No	TLSv1	No	No	Observed	No	Observed
Consultation, Communication & Interaction	2018-08-31	6	-	-	-	Yes	DocCheck Help	DocCheck	1.6.0	Overall	T, C	Observed	Observed	No	SSLv3, TLSv1 (TLSv1.2 not offered)	CRIME	No	Observed	Observed	Observed
										Functional backends	C	Observed	Observed	No	TLSv1 (TLSv1.2 not offered)	CRIME	No	No	No	No
										Others	T, C	Observed	No	No	SSLv3, TLSv1	No	No	Observed	Observed	Observed
Consultation, Communication & Interaction	2018-08-31	22	1	-	-	Yes	Doctolib	Doctolib	3.1.2	Overall	B	No	No	No	TLSv1	No	Observed	Observed	Observed	Observed
										Functional backends	Uncritical (no functional backends or only A-rated)	No	No	No	TLSv1	No	Observed (Some certificate trust checks failed)	Observed	Observed	Observed
										Others	B	No	No	No	TLSv1	No	No	Observed	Observed	Observed
Consultation, Communication & Interaction	2018-08-31	31	-	-	-	Yes	PraxisApp Kinder- & Jugendarzt	Monks Vertriebs GmbH	3.0.1161	Overall	B	No	No	Observed	TLSv1	No	Observed	Observed	No	Observed
										Functional backends	B	No	No	Observed	TLSv1	No	No	Observed	No	No
										Others	Uncritical (no others or only A-rated)	No	No	No	TLSv1	No	Observed (Some certificate trust checks failed)	Observed	No	Observed
Consultation, Communication & Interaction	2018-08-31	40	-	-	-	Yes	Arztsuche jameda	jameda	4.3.5	Overall	C, Err (Certificate not valid for domain name)	No	No	No	SSLv3, TLSv1	No	Observed	Observed	Observed	Observed
										Functional backends	Uncritical (no functional backends or only A-rated)	No	No	No	TLSv1	No	No	Observed	No	No
										Others	C, Err (Certificate not valid for domain name)	No	No	No	SSLv3, TLSv1	No	Observed (Failed, self signed)	Observed	Observed	Observed
Drug Information, Shopping & Compliance	2018-08-31	2	7	31	-	No	Univadis - Drugs Medical News	Aptus Health International, Inc.	3.07.0.88	Overall	B, Err (Certificate not valid for domain name)	Observed	No	Observed	SSLv3, TLSv1	No	Observed	Observed	Observed	Observed
										Functional backends	Uncritical (no functional backends or only A-rated)	No	No	No	TLSv1	No	No	Observed	No	No
										Others	B, Err (Certificate not valid for domain name)	Observed	No	Observed	SSLv3, TLSv1	No	Observed (Some certificate trust checks failed)	Observed	Observed	Observed
Drug Information, Shopping & Compliance	2018-08-31	5	-	-	-	No	Mediteo medication reminder and intake information	Mediteo GmbH	2.2.2	Overall	C	No	No	Observed	TLSv1 (TLSv1.2 not offered)	No	No	Observed	No	No
										Functional backends	C	No	No	Observed	TLSv1 (TLSv1.2 not offered)	No	No	Observed	No	No
										Others	B	No	No	No	TLSv1	No	No	Observed	No	No
Drug Information, Shopping & Compliance	2018-08-31	8	-	-	-	Yes	LifeTime	connected-health.eu	3.13.0	Overall	F	No	No	Observed	SSLv3, TLSv1	POODLE	No	Observed	Observed	Observed
										Functional backends	F	No	No	Observed	SSLv3, TLSv1	POODLE	No	Observed	Observed	Observed
										Others	C	No	No	No	SSLv3, TLSv1	POODLE	No	Observed	Observed	Observed
Drug Information, Shopping & Compliance	2018-08-31	14	-	-	-	Yes	Arznei aktuell	ifap	2.2.6	Overall	F	No	No	Observed	TLSv1	OpenSSL Padding	No	Observed	Observed	Observed
										Functional backends	F	No	No	Observed	TLSv1	OpenSSL Padding	No	Observed	No	Observed
										Others	B	No	No	No	TLSv1	No	No	Observed	Observed	Observed
Drug Information, Shopping & Compliance	2018-08-31	21	-	-	-	Yes	Deine Apotheke	ADGmbH	1.24-adg	Overall	T, B	Observed	No	Observed	TLSv1	No	No	Observed	No	Observed
										Functional backends	T, B	Observed	No	Observed	TLSv1	No	No	Observed	No	No
										Others	Uncritical (no others or only A-rated)	No	No	No	TLSv1	No	No	Observed	No	Observed
Drug Information, Shopping & Compliance	2018-08-31	30	-	-	-	No	medizinfuchs Preisvergleich	medizinfuchs GmbH	2.3.2	Overall	F	No	No	No	TLSv1	CCS	No	Observed	Observed	Observed
										Functional backends	Uncritical (no functional backends or only A-rated)	No	No	No	TLSv1	No	No	Observed	No	Observed
										Others	F	No	No	No	TLSv1	CCS	No	Observed	Observed	Observed
Fertility, Pregnancy & Parenthood	2018-08-31	4	3	29	21	No	My Calendar - Period Tracker	Emily Powell	6.0.0	Overall	C, Err (Certificate not valid for domain name)	Observed	No	Observed	SSLv3, TLSv1	POODLE	No	Observed	Observed	Observed
										Functional backends	Err (Certificate not valid for domain name)	Observed	No	No	TLSv1	No	No	Observed	No	No
										Others	C	Observed	No	Observed	SSLv3, TLSv1	POODLE	No	Observed	Observed	Observed
Fertility, Pregnancy & Parenthood	2018-08-31	12	22	59	188	No	Lady Pill Reminder ®	Sergio Viudes	2.7.09	Overall	B	Observed	No	No	TLSv1	No	Observed	Observed	Observed	Observed
										Functional backends	Uncritical (no functional backends or only A-rated)	No	No	No	TLSv1	No	No	Observed	No	No
										Others	B	Observed	No	No	TLSv1	No	Observed (Some certificate trust checks failed)	Observed	Observed	Observed
Fertility, Pregnancy & Parenthood	2018-08-31	13	-	-	-	Yes	myNFP Mobile	myNFP	2.0.0	Overall	B	No	No	No	TLSv1	No	No	Observed	Observed	Observed
										Functional backends	Uncritical (no functional backends or only A-rated)	No	No	No	TLSv1	No	No	No	No	No
										Others	B	No	No	No	TLSv1	No	No	Observed	Observed	Observed
Fertility, Pregnancy & Parenthood	2018-08-31	26	-	-	-	No	Femisphere - Pregnancy & Baby	OneLife Health	1.1	Overall	T, B	No	No	No	TLSv1	No	No	Observed	Observed	Observed
										Functional backends	B	No	No	No	TLSv1	No	No	Observed	No	Observed
										Others	T, B	No	No	No	TLSv1	No	No	Observed	Observed	Observed
Fertility, Pregnancy & Parenthood	2018-08-31	33	-	-	-	No	Ovy - NFP, period, ovulation, bbt, menstruation	Ovy GmbH	1.11.1	Overall	B	No	No	No	TLSv1	No	Observed	Observed	Observed	Observed
										Functional backends	Uncritical (no functional backends or only A-rated)	No	No	No	TLSv1	No	No	Observed	No	Observed
										Others	B	No	No	No	TLSv1	No	Observed (Some certificate trust checks failed)	Observed	Observed	Observed
Fertility, Pregnancy & Parenthood	2018-08-31	34	-	82	177	No	Contraction Timer	DoubleRouble	4.2	Overall	C, Err (Certificate not valid for domain name)	Observed	No	Observed	SSLv3, TLSv1	POODLE	Observed	Observed	Observed	Observed
										Functional backends	Err (Certificate not valid for domain name)	Observed	No	Observed	TLSv1	No	Observed (Failed, self signed)	Observed	No	No
										Others	C	No	No	No	SSLv3, TLSv1	POODLE	No	Observed	Observed	Observed
Health, Fitness & Monitoring	2018-08-31	9	-	-	-	No	SaniQ Heart - Blood Pressure & Pulse	Qurasoft GmbH	1.4.0-heart	Overall	Uncritical	No	No	No	TLSv1	No	No	Observed	No	Observed
										Functional backends	Uncritical (no functional backends or only A-rated)	No	No	No	TLSv1	No	No	No	No	No
										Others	Uncritical (no others or only A-rated)	No	No	No	TLSv1	No	No	Observed	No	Observed
Health, Fitness & Monitoring	2018-08-31	18	19	15	28	No	Blood Pressure Log - MyDiary	Dr Tomasz Jan Zlamaniec	1.4.6	Overall	C	No	No	No	SSLv3, TLSv1	POODLE	No	Observed	No	Observed
										Functional backends	Uncritical (no functional backends or only A-rated)	No	No	No	TLSv1	No	No	Observed	No	Observed
										Others	C	No	No	No	SSLv3, TLSv1	POODLE	No	Observed	No	Observed
Health, Fitness & Monitoring	2018-08-31	23	17	95	237	No	Eye exercises	andrew.brusentsov	1.2	Overall	Uncritical	No	No	No	TLSv1	No	No	Observed	No	No
										Functional backends	Uncritical (no functional backends or only A-rated)	-	-	-	-	-	-	-	-	-
										Others	Uncritical (no others or only A-rated)	No	No	No	TLSv1	No	No	Observed	No	No
Health, Fitness & Monitoring	2018-08-31	28	458	-	-	Yes	BloodPressureDB	Horst Klier	6.1.8	Overall	C	No	No	No	SSLv3, TLSv1	No	Observed	Observed	Observed	Observed
										Functional backends	Uncritical (no functional backends or only A-rated)	No	No	No	TLSv1	No	No	Observed	No	No
										Others	C	No	No	No	SSLv3, TLSv1	No	Observed (Some certificate trust checks failed)	Observed	Observed	Observed
Health, Fitness & Monitoring	2018-08-31	32	39	21	15	No	Blood Pressure	Klimaszewski Szymon	3.2.8	Overall	B, Err (Certificate not valid for domain name)	Observed	No	No	TLSv1	No	Observed	Observed	Observed	Observed
										Functional backends	Uncritical (no functional backends or only A-rated)	Observed	No	No	TLSv1	No	No	Observed	No	Observed
										Others	B, Err (Certificate not valid for domain name)	Observed	No	No	TLSv1	No	Observed (Failed, expired)	Observed	Observed	Observed
Health, Fitness & Monitoring	2018-08-31	57	9	47	46	No	Migraine Buddy - The Migraine and Headache tracker	Healint	25.4.1	Overall	C, Err (Certificate not valid for domain name)	Observed	No	No	SSLv3, TLSv1	POODLE	Observed	Observed	Observed	Observed
										Functional backends	B, Err (Certificate not valid for domain name)	Observed	No	No	TLSv1	No	Observed (Some certificate trust checks failed)	Observed	Observed	Observed
										Others	C	Observed	No	No	SSLv3, TLSv1	POODLE	Observed (Some certificate trust checks failed)	Observed	Observed	Observed
Reference & Learning	2018-08-31	15	16	20	12	No	All Mental disorders	Robert Erron	1.1	Overall	C	No	No	No	SSLv3, TLSv1	POODLE	No	Observed	No	Observed
										Functional backends	Uncritical (no functional backends or only A-rated)	-	-	-	-	-	-	-	-	-
										Others	C	No	No	No	SSLv3, TLSv1	POODLE	No	Observed	No	Observed
Reference & Learning	2018-08-31	16	-	-	-	Yes	I care WISSEN TO GO	Georg Thieme	1.5	Overall	F, Err (Certificate not valid for domain name)	Observed	Observed	Observed	SSLv2, SSLv3, TLSv1 (TLSv1.2 not offered)	POODLE, DROWN, CRIME, FREAK, LOGJAM, MITM	No	Observed	Observed	Observed
										Functional backends	F, Err (Certificate not valid for domain name)	Observed	No	Observed	SSLv2, SSLv3, TLSv1 (TLSv1.2 not offered)	POODLE, DROWN, CRIME, FREAK, LOGJAM, MITM	No	Observed	No	No
										Others	C	No	Observed	Observed	TLSv1	No	No	Observed	Observed	Observed
Reference & Learning	2018-08-31	17	142	314	99	No	Anatomy Quiz	Alexander Streuer	4.1	Overall	B	Observed	No	No	TLSv1	No	No	Observed	Observed	Observed
										Functional backends	Uncritical (no functional backends or only A-rated)	No	No	No	TLSv1	No	No	Observed	Observed	Observed
										Others	B	Observed	No	No	TLSv1	No	No	Observed	Observed	Observed
Reference & Learning	2018-08-31	19	59	-	-	No	Dictionary Diseases&Disorders	24Hours	2.1.5	Overall	B, Err (Certificate not valid for domain name)	Observed	No	Observed	SSLv3, TLSv1	No	Observed	Observed	Observed	Observed
										Functional backends	Err (Certificate not valid for domain name)	Observed	No	No	TLSv1	No	No	Observed	No	Observed
										Others	B, Err (Certificate not valid for domain name)	Observed	No	Observed	SSLv3, TLSv1	No	Observed (Failed, expired; Some certificate trust checks failed)	Observed	Observed	Observed
Reference & Learning	2018-08-31	20	20	262	250	No	Internal Organs in 3D (Anatomy)	Ing. Victor Michel Gonzalez Galvan	2.0.9	Overall	Uncritical	No	No	No	TLSv1	No	No	Observed	No	Observed
										Functional backends	Uncritical (no functional backends or only A-rated)	No	No	No	TLSv1	No	No	Observed	No	No
										Others	Uncritical (no others or only A-rated)	No	No	No	TLSv1	No	No	Observed	No	Observed
Reference & Learning	2018-08-31	24	-	-	-	Yes	DocCheck Flexikon	DocCheck	1.6.1	Overall	C, Err (Certificate not valid for domain name)	Observed	Observed	No	SSLv3, TLSv1 (TLSv1.2 not offered)	POODLE, CRIME	No	Observed	Observed	Observed
										Functional backends	C, Err (Certificate not valid for domain name)	Observed	Observed	No	TLSv1 (TLSv1.2 not offered)	CRIME	No	No	No	No
										Others	C	Observed	No	No	SSLv3, TLSv1	POODLE	No	Observed	Observed	Observed
