# Supplementary material for: Server-Focused Security Assessment of Mobile Health Apps for Popular Mobile Platforms
Source: J Med Internet Res. 2019 Jan 23;21(1):e9818. doi: 10.2196/jmir.9818 (PMC6364205; doi:10.2196/jmir.9818)
Supplement: Multimedia Appendix 3 [file jmir_v21i1e9818_app3.xlsx]

## Sheet: Sheet1
Category	App Annie date	Rank DE	Rank FR	Rank UK	Rank US	Overlap	App name	App vendor	App version	Connections	Lowest grade	Unsecured	(P)FS missing	Cipher order missing	Minimal TLS version	Vulnerabilities	Certificate chain issues	Non-EU location	TLSv1.3	HSTS
Consultation, Communication & Interaction	2018-08-31	1	453	1	29	Yes	Ada - Your Health Guide	Ada Health	2.25.0-bundled	Overall	B	No	No	No	TLSv1	No	Observed	Observed	Observed	Observed
										Functional backends	Uncritical (no functional backends or only A-rated)	No	No	No	TLSv1	No	No	Observed	No	Observed
										Others	B	No	No	No	TLSv1	No	Observed (Some certificate trust checks failed)	Observed	Observed	Observed
Consultation, Communication & Interaction	2018-08-31	11	-	-	-	Yes	DocCheck Help	DocCheck Medical Services GmbH	1.6.0	Overall	C	Observed	Observed	No	SSLv3, TLSv1 (TLSv1.2 not offered)	CRIME	No	Observed	Observed	Observed
										Functional backends	C	Observed	Observed	No	TLSv1 (TLSv1.2 not offered)	CRIME	No	No	No	No
										Others	C	Observed	No	No	SSLv3, TLSv1	No	No	Observed	Observed	Observed
Consultation, Communication & Interaction	2018-08-31	12	-	-	-	No	Blutspende	deltacity.net	2.1.7	Overall	C	No	No	No	SSLv3, TLSv1	POODLE	No	Observed	No	Observed
										Functional backends	B	No	No	No	TLSv1	No	No	No	No	Observed
										Others	C	No	No	No	SSLv3, TLSv1	POODLE	No	Observed	No	Observed
Consultation, Communication & Interaction	2018-08-31	24	-	-	-	Yes	Mein Kinder- und Jugendarzt	Monks	3.0.1158	Overall	Uncritical	No	No	No	TLSv1	No	No	Observed	No	Observed
										Functional backends	Uncritical (no functional backends or only A-rated)	No	No	No	TLSv1	No	No	No	No	No
										Others	Uncritical (no others or only A-rated)	No	No	No	TLSv1	No	No	Observed	No	Observed
Consultation, Communication & Interaction	2018-08-31	39	1	-	-	Yes	Doctolib	Doctolib	3.1.1	Overall	B	No	No	No	TLSv1	No	No	Observed	Observed	Observed
										Functional backends	Uncritical (no functional backends or only A-rated)	No	No	No	TLSv1	No	No	Observed	Observed	Observed
										Others	B	No	No	No	TLSv1	No	No	Observed	Observed	Observed
Consultation, Communication & Interaction	2018-08-31	41	-	-	-	Yes	Arztsuche jameda	jameda GmbH	4.3.4	Overall	C	No	No	No	SSLv3, TLSv1	No	No	Observed	No	Observed
										Functional backends	Uncritical (no functional backends or only A-rated)	No	No	No	TLSv1	No	No	Observed	No	No
										Others	C	No	No	No	SSLv3, TLSv1	No	No	Observed	No	Observed
Drug Information, Shopping & Compliance	2018-08-31	5	20	-	-	No	SHOP APOTHEKE	Shop Apotheke B.V	1.4.2	Overall	C	Observed	No	No	SSLv3, TLSv1	POODLE	No	Observed	Observed	Observed
										Functional backends	Uncritical (no functional backends or only A-rated)	No	No	No	TLSv1	No	No	No	No	Observed
										Others	C	Observed	No	No	SSLv3, TLSv1	POODLE	No	Observed	Observed	Observed
Drug Information, Shopping & Compliance	2018-08-31	7	-	-	-	Yes	LifeTime - Medikamente & Ärzte	connected-health.eu	3.13.0	Overall	F	No	No	Observed	SSLv3, TLSv1	POODLE	No	Observed	Observed	Observed
										Functional backends	F	No	No	Observed	TLSv1	No	No	Observed	Observed	Observed
										Others	C	No	No	No	SSLv3, TLSv1	POODLE	No	Observed	Observed	Observed
Drug Information, Shopping & Compliance	2018-08-31	14	-	-	-	No	medpex Apotheke	Comventure GmbH	2.4.1	Overall	B	Observed	No	No	TLSv1	No	No	Observed	Observed	Observed
										Functional backends	Uncritical (no functional backends or only A-rated)	Observed	No	No	TLSv1	No	No	Observed	Observed	Observed
										Others	B	No	No	No	TLSv1	No	No	Observed	Observed	Observed
Drug Information, Shopping & Compliance	2018-08-31	16	-	-	-	Yes	Arznei aktuell	ifap	2.3.9	Overall	F	Observed	No	Observed	TLSv1	OpenSSL Padding	No	Observed	No	Observed
										Functional backends	F	No	No	Observed	TLSv1	OpenSSL Padding	No	No	No	Observed
										Others	Uncritical (no others or only A-rated)	Observed	No	No	TLSv1	No	No	Observed	No	Observed
Drug Information, Shopping & Compliance	2018-08-31	31	-	-	-	Yes	Deine Apotheke	Apotheken-Dienstleistungsgesellschaft mbH	1.16	Overall	Err (Certificate not valid for domain name)	Observed	No	Observed	TLSv1	No	No	Observed	No	No
										Functional backends	B	No	No	Observed	TLSv1	No	No	Observed	No	No
										Others	Err (Certificate not valid for domain name)	Observed	No	No	TLSv1	No	No	Observed	No	No
Drug Information, Shopping & Compliance	2018-08-31	35	-	-	-	No	apodiscounter Apotheke	Apologistics GmbH	5.3.1	Overall	B	No	No	No	TLSv1	No	Observed	Observed	Observed	Observed
										Functional backends	Uncritical (no functional backends or only A-rated)	No	No	No	TLSv1	No	No	Observed	Observed	Observed
										Others	B	No	No	No	TLSv1	No	Observed (Failed (chain incomplete), Some certificate trust checks failed)	Observed	Observed	Observed
Fertility, Pregnancy & Parenthood	2018-08-31	2	2	3	7	No	Pregnancy +	Health & Parenting	5.1.2	Overall	C	No	No	No	SSLv3, TLSv1	POODLE	No	Observed	Observed	Observed
										Functional backends	Uncritical (no functional backends or only A-rated)	No	No	No	TLSv1	No	No	Observed	No	Observed
										Others	C	No	No	No	SSLv3, TLSv1	POODLE	No	Observed	Observed	Observed
Fertility, Pregnancy & Parenthood	2018-08-31	6	5	16	167	No	myPill® Birth Control Reminder	Bouqt	7.9.0	Overall	T, B, Err (No secure protocols supported)	Observed	No	Observed	TLSv1	No	No	Observed	Observed	Observed
										Functional backends	T, Err (No secure protocols supported)	Observed	No	No	TLSv1	No	No	Observed	No	No
										Others	B	Observed	No	Observed	TLSv1	No	No	Observed	Observed	Observed
Fertility, Pregnancy & Parenthood	2018-08-31	8	12	30	112	No	Baby +	Health & Parenting	1.9.0	Overall	B	No	No	No	TLSv1	No	No	Observed	Observed	Observed
										Functional backends	Uncritical (no functional backends or only A-rated)	No	No	No	TLSv1	No	No	Observed	Observed	Observed
										Others	B	No	No	No	TLSv1	No	No	Observed	Observed	Observed
Fertility, Pregnancy & Parenthood	2018-08-31	13	-	-	-	No	PillReminder – Denk an mich	Sanofi	3.2.8	Overall	Err (No secure protocols supported)	Observed	No	No	TLSv1	No	No	Observed	No	Observed
										Functional backends	Err (No secure protocols supported)	Observed	No	No	TLSv1	No	No	Observed	No	No
										Others	Uncritical (no others or only A-rated)	No	No	No	TLSv1	No	No	Observed	No	Observed
Fertility, Pregnancy & Parenthood	2018-08-31	21	-	-	-	Yes	myNFP Mobile	myNFP	1.21	Overall	Uncritical	No	No	No	TLSv1	No	No	Observed	No	Observed
										Functional backends	Uncritical (no functional backends or only A-rated)	No	No	No	TLSv1	No	No	No	No	No
										Others	Uncritical (no others or only A-rated)	No	No	No	TLSv1	No	No	Observed	No	Observed
Fertility, Pregnancy & Parenthood	2018-08-31	22	-	-	-	No	Pillenalarm	Jenapharm GmbH & Co. KG	1.4	Overall	B	Observed	No	No	TLSv1	No	No	Observed	Observed	Observed
										Functional backends	Uncritical (no functional backends or only A-rated)	Observed	No	No	TLSv1	No	No	No	No	No
										Others	B	No	No	No	TLSv1	No	No	Observed	Observed	Observed
Health, Fitness & Monitoring	2018-08-31	4	387	26	54	No	Moodpath: Depression & Anxiety	Moodpath	2.5.1	Overall	C	No	No	No	SSLv3, TLSv1	POODLE	No	Observed	Observed	Observed
										Functional backends	Uncritical (no functional backends or only A-rated)	No	No	No	TLSv1	No	No	Observed	No	No
										Others	C	No	No	No	SSLv3, TLSv1	POODLE	No	Observed	Observed	Observed
Health, Fitness & Monitoring	2018-08-31	15	-	-	181	No	Kaia: Back Pain Relief at Home	Kaia Health Software GmbH	1.707	Overall	B	No	No	No	TLSv1	No	No	Observed	No	No
										Functional backends	B	No	No	No	TLSv1	No	No	Observed	No	No
										Others	B	No	No	No	TLSv1	No	No	Observed	No	No
Health, Fitness & Monitoring	2018-08-31	20	-	299	-	Yes	BloodPressureDB - BP Blood Pressure Tracker	klier.net	5.69	Overall	Uncritical	No	No	No	TLSv1	No	No	Observed	No	No
										Functional backends	Uncritical (no functional backends or only A-rated)	No	No	No	TLSv1	No	No	No	No	No
										Others	Uncritical (no others or only A-rated)	No	No	No	TLSv1	No	No	Observed	No	No
Health, Fitness & Monitoring	2018-08-31	50	15	73	59	No	Smart Blood Pressure- SmartBP	Evolve Medical Systems, LLC	4.5	Overall	C, Err (Certificate not valid for domain name)	Observed	Observed	No	SSLv3, TLSv1 (TLSv1.2 not offered)	POODLE	No	Observed	No	Observed
										Functional backends	Err (Certificate not valid for domain name)	Observed	No	No	TLSv1	No	No	Observed	No	No
										Others	C, Err (Certificate not valid for domain name)	Observed	Observed	No	SSLv3, TLSv1 (TLSv1.2 not offered)	POODLE	No	Observed	No	Observed
Health, Fitness & Monitoring	2018-08-31	51	-	111	-	No	Preventicus Heartbeats	Preventicus	1.6.5	Overall	Err (Certificate not valid for domain name)	Observed	No	No	TLSv1	No	No	Observed	No	Observed
										Functional backends	Err (Certificate not valid for domain name)	Observed	No	No	TLSv1	No	No	Observed	No	Observed
										Others	B	No	No	No	TLSv1	No	No	Observed	No	No
Health, Fitness & Monitoring	2018-08-31	53	-	-	-	No	M-sense: Migräne & Kopfschmerz	Newsenselab	1.2.4	Overall	C	No	No	No	SSLv3, TLSv1	POODLE	No	Observed	Observed	Observed
										Functional backends	Uncritical (no functional backends or only A-rated)	No	No	No	TLSv1	No	No	Observed	No	Observed
										Others	C	No	No	No	SSLv3, TLSv1	POODLE	No	Observed	Observed	Observed
Reference & Learning	2018-08-31	9	-	-	-	Yes	I care WISSEN TO GO	Georg Thieme	1.5.2	Overall	F, Err (Certificate not valid for domain name)	Observed	No	Observed	SSLv2, SSLv3, TLSv1 (TLSv1.2 not offered)	POODLE, DROWN, CRIME, FREAK, LOGJAM, MITM	No	Observed	Observed	Observed
										Functional backends	F, Err (Certificate not valid for domain name)	Observed	No	Observed	SSLv2, SSLv3, TLSv1 (TLSv1.2 not offered)	POODLE, DROWN, CRIME, FREAK, LOGJAM, MITM	No	Observed	No	No
										Others	B	No	No	No	TLSv1	No	No	Observed	Observed	Observed
Reference & Learning	2018-08-31	10	-	-	-	No	NOAC Advisor	app4advice UG (haftungsbeschränkt)	1.2.3	Overall	B	Observed	No	Observed	TLSv1	No	No	Observed	No	Observed
										Functional backends	B	Observed	No	Observed	TLSv1	No	No	Observed	No	Observed
										Others	B	Observed	No	No	TLSv1	No	No	Observed	No	Observed
Reference & Learning	2018-08-31	19	-	-	-	Yes	DocCheck Flexikon – encyclopedia for medicine, pharmacy and medical school	DocCheck Medical Services GmbH	1.6.1	Overall	C, Err (Certificate not valid for domain name)	Observed	Observed	No	SSLv3, TLSv1 (TLSv1.2 not offered)	CRIME	No	Observed	Observed	Observed
										Functional backends	C, Err (Certificate not valid for domain name)	Observed	Observed	No	TLSv1 (TLSv1.2 not offered)	CRIME	No	Observed	No	No
										Others	C	No	No	No	SSLv3, TLSv1	No	No	Observed	Observed	Observed
Reference & Learning	2018-08-31	32	-	-	-	No	Embryotox	Charite Universitaetsmedizin Berlin	1.4.0	Overall	Uncritical	Observed	No	No	TLSv1	No	Observed	Observed	Observed	Observed
										Functional backends	Uncritical (no others or only A-rated)	No	No	No	TLSv1	No	No	Observed	No	No
										Others	Uncritical (no others or only A-rated)	Observed	No	No	TLSv1	No	Observed (Some certificate trust checks failed)	Observed	Observed	Observed
Reference & Learning	2018-08-31	33	-	-	-	No	Elsevier Pflege	Elsevier Inc	1.1.1	Overall	T, F	No	No	No	SSLv3, TLSv1	No	Observed	Observed	Observed	Observed
										Functional backends	F	No	No	No	SSLv3, TLSv1	No	Observed (Failed (chain incomplete), Some certificate trust checks failed)	Observed	No	Observed
										Others	T, B	No	No	No	TLSv1	No	Observed (Some certificate trust checks failed)	Observed	Observed	Observed
Reference & Learning	2018-08-31	37	-	-	-	No	ICD-10 Diagnoseauskunft	Techniker Krankenkasse	3	Overall	B	No	No	No	TLSv1	No	No	Observed	No	Observed
										Functional backends	Uncritical (no functional backends or only A-rated)	No	No	No	TLSv1	No	No	No	No	Observed
										Others	B	No	No	No	TLSv1	No	No	Observed	No	No
