# Supplementary material for: Server-Focused Security Assessment of Mobile Health Apps for Popular Mobile Platforms
Source: J Med Internet Res. 2019 Jan 23;21(1):e9818. doi: 10.2196/jmir.9818 (PMC6364205; doi:10.2196/jmir.9818)
Supplement: Multimedia Appendix 4 [file jmir_v21i1e9818_app4.xlsx]

## Sheet: Sheet1
Category	App Annie date	Rank DE	Rank FR	Rank UK	Rank US	Overlap	App name	App vendor	App version	Connections	A graded	B graded	C graded	F graded	T graded	Not measurable	No secure protocols	Certificate invalid	Unsecured	(P)FS missing	Cipher order missing	SSLv2	SSLv3	No TLSv1.2	CCS	CRIME	DROWN	FREAK	LOGJAM	MITM	POODLE	OpenSSL Padding	Certificate chain issues	Non-EU location	TLSv1.3	HSTS
Consultation, Communication & Interaction	2018-08-31	1	190	1	18	Yes	Ada - Your Health Guide	Ada Health	2.25.0	Overall	35	13	0	0	0	0	0	0	0	0	0	0	0	0	0	0	0	0	0	0	0	0	1	35	14	31
										Functional backends	7	0	0	0	0	0	0	0	0	0	0	0	0	0	0	0	0	0	0	0	0	0	0	3	0	6
										Others	28	13	0	0	0	0	0	0	0	0	0	0	0	0	0	0	0	0	0	0	0	0	1	32	14	25
Consultation, Communication & Interaction	2018-08-31	3	-	-	-	No	Cleo - Meine MS-App	Biogen	1.2.0-RC4	Overall	27	0	1	0	0	0	0	0	7	0	0	0	0	1	0	0	0	0	0	0	0	0	0	22	0	5
										Functional backends	2	0	1	0	0	0	0	0	1	0	0	0	0	1	0	0	0	0	0	0	0	0	0	1	0	0
										Others	25	0	0	0	0	0	0	0	6	0	0	0	0	0	0	0	0	0	0	0	0	0	0	21	0	5
Consultation, Communication & Interaction	2018-08-31	6	-	-	-	Yes	DocCheck Help	DocCheck	1.6.0	Overall	24	10	5	0	1	0	0	0	3	2	0	0	2	3	0	3	0	0	0	0	0	0	0	26	8	12
										Functional backends	2	0	3	0	0	0	0	0	1	2	0	0	0	3	0	3	0	0	0	0	0	0	0	0	0	0
										Others	22	10	2	0	1	0	0	0	2	0	0	0	2	0	0	0	0	0	0	0	0	0	0	26	8	12
Consultation, Communication & Interaction	2018-08-31	22	1	-	-	Yes	Doctolib	Doctolib	3.1.2	Overall	35	2	0	0	0	0	0	0	0	0	0	0	0	0	0	0	0	0	0	0	0	0	1	35	7	9
										Functional backends	7	0	0	0	0	0	0	0	0	0	0	0	0	0	0	0	0	0	0	0	0	0	1	7	4	3
										Others	28	2	0	0	0	0	0	0	0	0	0	0	0	0	0	0	0	0	0	0	0	0	0	28	3	6
Consultation, Communication & Interaction	2018-08-31	31	-	-	-	Yes	PraxisApp Kinder- & Jugendarzt	Monks Vertriebs GmbH	3.0.1161	Overall	19	1	0	0	0	0	0	0	0	0	1	0	0	0	0	0	0	0	0	0	0	0	1	15	0	2
										Functional backends	5	1	0	0	0	0	0	0	0	0	1	0	0	0	0	0	0	0	0	0	0	0	0	1	0	0
										Others	14	0	0	0	0	0	0	0	0	0	0	0	0	0	0	0	0	0	0	0	0	0	1	14	0	2
Consultation, Communication & Interaction	2018-08-31	40	-	-	-	Yes	Arztsuche jameda	jameda	4.3.5	Overall	46	8	2	0	0	1	0	1	0	0	0	0	2	0	0	0	0	0	0	0	0	0	1	43	7	13
										Functional backends	9	0	0	0	0	1	0	0	0	0	0	0	0	0	0	0	0	0	0	0	0	0	0	5	0	0
										Others	37	8	2	0	0	0	0	1	0	0	0	0	2	0	0	0	0	0	0	0	0	0	1	38	7	13
Drug Information, Shopping & Compliance	2018-08-31	2	7	31	-	No	Univadis - Drugs Medical News	Aptus Health International, Inc.	3.07.0.88	Overall	56	5	0	0	0	0	0	1	4	0	2	0	1	0	0	0	0	0	0	0	0	0	5	51	7	11
										Functional backends	10	0	0	0	0	0	0	0	0	0	0	0	0	0	0	0	0	0	0	0	0	0	0	7	0	0
										Others	46	5	0	0	0	0	0	1	4	0	2	0	1	0	0	0	0	0	0	0	0	0	5	44	7	11
Drug Information, Shopping & Compliance	2018-08-31	5	-	-	-	No	Mediteo medication reminder and intake information	Mediteo GmbH	2.2.2	Overall	19	4	1	0	0	0	0	0	0	0	2	0	0	1	0	0	0	0	0	0	0	0	0	17	0	0
										Functional backends	3	3	1	0	0	0	0	0	0	0	2	0	0	1	0	0	0	0	0	0	0	0	0	1	0	0
										Others	16	1	0	0	0	0	0	0	0	0	0	0	0	0	0	0	0	0	0	0	0	0	0	16	0	0
Drug Information, Shopping & Compliance	2018-08-31	8	-	-	-	Yes	LifeTime	connected-health.eu	3.13.0	Overall	23	2	2	1	0	1	0	0	0	0	1	0	2	0	0	0	0	0	0	0	2	0	0	26	3	10
										Functional backends	6	1	1	1	0	0	0	0	0	0	1	0	1	0	0	0	0	0	0	0	1	0	0	7	2	5
										Others	17	1	1	0	0	1	0	0	0	0	0	0	1	0	0	0	0	0	0	0	1	0	0	19	1	5
Drug Information, Shopping & Compliance	2018-08-31	14	-	-	-	Yes	Arznei aktuell	ifap	2.2.6	Overall	24	1	0	1	0	0	0	0	0	0	1	0	0	0	0	0	0	0	0	0	0	1	0	20	1	5
										Functional backends	7	0	0	1	0	0	0	0	0	0	1	0	0	0	0	0	0	0	0	0	0	1	0	3	0	2
										Others	17	1	0	0	0	0	0	0	0	0	0	0	0	0	0	0	0	0	0	0	0	0	0	17	1	3
Drug Information, Shopping & Compliance	2018-08-31	21	-	-	-	Yes	Deine Apotheke	ADGmbH	1.24-adg	Overall	5	2	0	0	1	0	0	0	2	0	3	0	0	0	0	0	0	0	0	0	0	0	0	4	0	1
										Functional backends	1	2	0	0	1	0	0	0	2	0	3	0	0	0	0	0	0	0	0	0	0	0	0	1	0	0
										Others	4	0	0	0	0	0	0	0	0	0	0	0	0	0	0	0	0	0	0	0	0	0	0	3	0	1
Drug Information, Shopping & Compliance	2018-08-31	30	-	-	-	No	medizinfuchs Preisvergleich	medizinfuchs GmbH	2.3.2	Overall	15	1	0	1	0	0	0	0	0	0	0	0	0	0	1	0	0	0	0	0	0	0	0	11	1	3
										Functional backends	3	0	0	0	0	0	0	0	0	0	0	0	0	0	0	0	0	0	0	0	0	0	0	1	0	1
										Others	12	1	0	1	0	0	0	0	0	0	0	0	0	0	1	0	0	0	0	0	0	0	0	10	1	2
Fertility, Pregnancy & Parenthood	2018-08-31	4	3	29	21	No	My Calendar - Period Tracker	Emily Powell	6.0.0	Overall	49	12	1	0	0	0	0	1	12	0	1	0	1	0	0	0	0	0	0	0	1	0	0	50	7	9
										Functional backends	3	0	0	0	0	0	0	1	2	0	0	0	0	0	0	0	0	0	0	0	0	0	0	4	0	0
										Others	46	12	1	0	0	0	0	0	10	0	1	0	1	0	0	0	0	0	0	0	1	0	0	46	7	9
Fertility, Pregnancy & Parenthood	2018-08-31	12	22	59	188	No	Lady Pill Reminder ®	Sergio Viudes	2.7.09	Overall	20	8	0	0	0	0	0	0	1	0	0	0	0	0	0	0	0	0	0	0	0	0	1	22	9	9
										Functional backends	2	0	0	0	0	0	0	0	0	0	0	0	0	0	0	0	0	0	0	0	0	0	0	1	0	0
										Others	18	8	0	0	0	0	0	0	1	0	0	0	0	0	0	0	0	0	0	0	0	0	1	21	9	9
Fertility, Pregnancy & Parenthood	2018-08-31	13	-	-	-	Yes	myNFP Mobile	myNFP	2.0.0	Overall	37	7	0	0	0	0	0	0	0	0	0	0	0	0	0	0	0	0	0	0	0	0	0	36	2	7
										Functional backends	2	0	0	0	0	0	0	0	0	0	0	0	0	0	0	0	0	0	0	0	0	0	0	0	0	0
										Others	35	7	0	0	0	0	0	0	0	0	0	0	0	0	0	0	0	0	0	0	0	0	0	36	2	7
Fertility, Pregnancy & Parenthood	2018-08-31	26	-	-	-	No	Femisphere - Pregnancy & Baby	OneLife Health	1.1	Overall	93	15	0	0	1	1	0	0	0	0	0	0	0	0	0	0	0	0	0	0	0	0	0	86	14	37
										Functional backends	30	1	0	0	0	1	0	0	0	0	0	0	0	0	0	0	0	0	0	0	0	0	0	22	0	6
										Others	63	14	0	0	1	0	0	0	0	0	0	0	0	0	0	0	0	0	0	0	0	0	0	64	14	31
Fertility, Pregnancy & Parenthood	2018-08-31	33	-	-	-	No	Ovy - NFP, period, ovulation, bbt, menstruation	Ovy GmbH	1.11.1	Overall	28	3	0	0	0	0	0	0	0	0	0	0	0	0	0	0	0	0	0	0	0	0	1	26	4	11
										Functional backends	11	0	0	0	0	0	0	0	0	0	0	0	0	0	0	0	0	0	0	0	0	0	0	10	0	3
										Others	17	3	0	0	0	0	0	0	0	0	0	0	0	0	0	0	0	0	0	0	0	0	1	16	4	8
Fertility, Pregnancy & Parenthood	2018-08-31	34	-	82	177	No	Contraction Timer	DoubleRouble	4.2	Overall	21	4	1	0	0	0	0	1	1	0	1	0	4	0	0	0	0	0	0	0	1	0	1	25	1	2
										Functional backends	2	0	0	0	0	0	0	1	1	0	1	0	0	0	0	0	0	0	0	0	0	0	1	2	0	0
										Others	19	4	1	0	0	0	0	0	0	0	0	0	4	0	0	0	0	0	0	0	1	0	0	23	1	2
Health, Fitness & Monitoring	2018-08-31	9	-	-	-	No	SaniQ Heart - Blood Pressure & Pulse	Qurasoft GmbH	1.4.0-heart	Overall	8	0	0	0	0	0	0	0	0	0	0	0	0	0	0	0	0	0	0	0	0	0	0	5	0	1
										Functional backends	3	0	0	0	0	0	0	0	0	0	0	0	0	0	0	0	0	0	0	0	0	0	0	0	0	0
										Others	5	0	0	0	0	0	0	0	0	0	0	0	0	0	0	0	0	0	0	0	0	0	0	5	0	1
Health, Fitness & Monitoring	2018-08-31	18	19	15	28	No	Blood Pressure Log - MyDiary	Dr Tomasz Jan Zlamaniec	1.4.6	Overall	10	0	1	0	0	0	0	0	0	0	0	0	1	0	0	0	0	0	0	0	1	0	0	10	0	4
										Functional backends	1	0	0	0	0	0	0	0	0	0	0	0	0	0	0	0	0	0	0	0	0	0	0	1	0	1
										Others	9	0	1	0	0	0	0	0	0	0	0	0	1	0	0	0	0	0	0	0	1	0	0	9	0	3
Health, Fitness & Monitoring	2018-08-31	23	17	95	237	No	Eye exercises	andrew.brusentsov	1.2	Overall	2	0	0	0	0	0	0	0	0	0	0	0	0	0	0	0	0	0	0	0	0	0	0	2	0	0
										Functional backends	0	0	0	0	0	0	0	0	0	0	0	0	0	0	0	0	0	0	0	0	0	0	0	0	0	0
										Others	2	0	0	0	0	0	0	0	0	0	0	0	0	0	0	0	0	0	0	0	0	0	0	2	0	0
Health, Fitness & Monitoring	2018-08-31	28	458	-	-	Yes	BloodPressureDB	Horst Klier	6.1.8	Overall	52	10	3	0	0	0	0	0	0	0	0	0	3	0	0	0	0	0	0	0	0	0	2	40	5	9
										Functional backends	11	0	0	0	0	0	0	0	0	0	0	0	0	0	0	0	0	0	0	0	0	0	0	4	0	0
										Others	41	10	3	0	0	0	0	0	0	0	0	0	3	0	0	0	0	0	0	0	0	0	2	36	5	9
Health, Fitness & Monitoring	2018-08-31	32	39	21	15	No	Blood Pressure	Klimaszewski Szymon	3.2.8	Overall	32	7	0	0	0	2	0	1	3	0	0	0	0	0	0	0	0	0	0	0	0	0	1	34	7	12
										Functional backends	5	0	0	0	0	1	0	0	2	0	0	0	0	0	0	0	0	0	0	0	0	0	0	6	0	1
										Others	27	7	0	0	0	1	0	1	1	0	0	0	0	0	0	0	0	0	0	0	0	0	1	28	7	11
Health, Fitness & Monitoring	2018-08-31	57	9	47	46	No	Migraine Buddy - The Migraine and Headache tracker	Healint	25.4.1	Overall	107	6	1	0	0	0	0	1	7	0	0	0	1	0	0	0	0	0	0	0	1	0	9	107	14	31
										Functional backends	31	1	0	0	0	0	0	1	2	0	0	0	0	0	0	0	0	0	0	0	0	0	1	32	1	12
										Others	76	5	1	0	0	0	0	0	5	0	0	0	1	0	0	0	0	0	0	0	1	0	8	75	13	19
Reference & Learning	2018-08-31	15	16	20	12	No	All Mental disorders	Robert Erron	1.1	Overall	24	0	1	0	0	0	0	0	0	0	0	0	1	0	0	0	0	0	0	0	1	0	0	11	0	2
										Functional backends	0	0	0	0	0	0	0	0	0	0	0	0	0	0	0	0	0	0	0	0	0	0	0	0	0	0
										Others	24	0	1	0	0	0	0	0	0	0	0	0	1	0	0	0	0	0	0	0	1	0	0	11	0	2
Reference & Learning	2018-08-31	16	-	-	-	Yes	I care WISSEN TO GO	Georg Thieme	1.5	Overall	35	15	1	2	0	0	0	1	1	1	2	1	1	1	0	1	2	1	1	1	1	0	0	32	9	12
										Functional backends	2	4	0	2	0	0	0	1	1	0	1	1	1	1	0	1	2	1	1	1	1	0	0	1	0	0
										Others	33	11	1	0	0	0	0	0	0	1	1	0	0	0	0	0	0	0	0	0	0	0	0	31	9	12
Reference & Learning	2018-08-31	17	142	314	99	No	Anatomy Quiz	Alexander Streuer	4.1	Overall	22	5	0	0	0	0	0	0	1	0	0	0	0	0	0	0	0	0	0	0	0	0	0	22	13	7
										Functional backends	3	0	0	0	0	0	0	0	0	0	0	0	0	0	0	0	0	0	0	0	0	0	0	3	1	1
										Others	19	5	0	0	0	0	0	0	1	0	0	0	0	0	0	0	0	0	0	0	0	0	0	19	12	6
Reference & Learning	2018-08-31	19	59	-	-	No	Dictionary Diseases&Disorders	24Hours	2.1.5	Overall	19	1	0	0	0	0	0	2	2	0	1	0	1	0	0	0	0	0	0	0	0	0	3	20	4	6
										Functional backends	0	0	0	0	0	0	0	1	1	0	0	0	0	0	0	0	0	0	0	0	0	0	0	1	0	1
										Others	19	1	0	0	0	0	0	1	1	0	1	0	1	0	0	0	0	0	0	0	0	0	3	19	4	5
Reference & Learning	2018-08-31	20	20	262	250	No	Internal Organs in 3D (Anatomy)	Ing. Victor Michel Gonzalez Galvan	2.0.9	Overall	7	0	0	0	0	0	0	0	0	0	0	0	0	0	0	0	0	0	0	0	0	0	0	7	0	1
										Functional backends	2	0	0	0	0	0	0	0	0	0	0	0	0	0	0	0	0	0	0	0	0	0	0	2	0	0
										Others	5	0	0	0	0	0	0	0	0	0	0	0	0	0	0	0	0	0	0	0	0	0	0	5	0	1
Reference & Learning	2018-08-31	24	-	-	-	Yes	DocCheck Flexikon	DocCheck	1.6.1	Overall	19	1	6	0	0	0	0	1	6	2	0	0	3	3	0	3	0	0	0	0	1	0	0	13	1	4
										Functional backends	6	0	3	0	0	0	0	1	4	2	0	0	0	3	0	3	0	0	0	0	0	0	0	0	0	0
										Others	13	1	3	0	0	0	0	0	2	0	0	0	3	0	0	0	0	0	0	0	1	0	0	13	1	4
