# Supplementary material for: Server-Focused Security Assessment of Mobile Health Apps for Popular Mobile Platforms
Source: J Med Internet Res. 2019 Jan 23;21(1):e9818. doi: 10.2196/jmir.9818 (PMC6364205; doi:10.2196/jmir.9818)
Supplement: Multimedia Appendix 5 [file jmir_v21i1e9818_app5.xlsx]

## Sheet: Sheet1
Category	App Annie date	Rank DE	Rank FR	Rank UK	Rank US	Overlap	App name	App vendor	App version	Connections	A graded	B graded	C graded	F graded	T graded	Not measurable	No secure protocols	Certificate invalid	Unsecured	(P)FS missing	Cipher order missing	SSLv2	SSLv3	No TLSv1.2	CCS	CRIME	DROWN	FREAK	LOGJAM	MITM	POODLE	OpenSSL Padding	Certificate chain issues	Non-EU location	TLSv1.3	HSTS
Consultation, Communication & Interaction	2018-08-31	1	453	1	29	Yes	Ada - Your Health Guide	Ada Health	2.25.0-bundled	Overall	14	4	0	0	0	0	0	0	0	0	0	0	0	0	0	0	0	0	0	0	0	0	1	10	4	10
										Functional backends	7	0	0	0	0	0	0	0	0	0	0	0	0	0	0	0	0	0	0	0	0	0	0	3	0	3
										Others	7	4	0	0	0	0	0	0	0	0	0	0	0	0	0	0	0	0	0	0	0	0	1	7	4	7
Consultation, Communication & Interaction	2018-08-31	11	-	-	-	Yes	DocCheck Help	DocCheck Medical Services GmbH	1.6.0	Overall	7	2	5	0	0	0	0	0	4	2	0	0	2	3	0	3	0	0	0	0	0	0	0	7	1	4
										Functional backends	1	0	3	0	0	0	0	0	1	2	0	0	0	3	0	3	0	0	0	0	0	0	0	0	0	0
										Others	6	2	2	0	0	0	0	0	3	0	0	0	2	0	0	0	0	0	0	0	0	0	0	7	1	4
Consultation, Communication & Interaction	2018-08-31	12	-	-	-	No	Blutspende	deltacity.net	2.1.7	Overall	8	2	1	0	0	0	0	0	0	0	0	0	1	0	0	0	0	0	0	0	1	0	0	5	0	2
										Functional backends	4	2	0	0	0	0	0	0	0	0	0	0	0	0	0	0	0	0	0	0	0	0	0	0	0	1
										Others	4	0	1	0	0	0	0	0	0	0	0	0	1	0	0	0	0	0	0	0	1	0	0	5	0	1
Consultation, Communication & Interaction	2018-08-31	24	-	-	-	Yes	Mein Kinder- und Jugendarzt	Monks	3.0.1158	Overall	8	0	0	0	0	0	0	0	0	0	0	0	0	0	0	0	0	0	0	0	0	0	0	5	0	1
										Functional backends	3	0	0	0	0	0	0	0	0	0	0	0	0	0	0	0	0	0	0	0	0	0	0	0	0	0
										Others	5	0	0	0	0	0	0	0	0	0	0	0	0	0	0	0	0	0	0	0	0	0	0	5	0	1
Consultation, Communication & Interaction	2018-08-31	39	1	-	-	Yes	Doctolib	Doctolib	3.1.1	Overall	22	2	0	0	0	0	0	0	0	0	0	0	0	0	0	0	0	0	0	0	0	0	0	22	4	6
										Functional backends	4	0	0	0	0	0	0	0	0	0	0	0	0	0	0	0	0	0	0	0	0	0	0	4	2	2
										Others	18	2	0	0	0	0	0	0	0	0	0	0	0	0	0	0	0	0	0	0	0	0	0	18	2	4
Consultation, Communication & Interaction	2018-08-31	41	-	-	-	Yes	Arztsuche jameda	jameda GmbH	4.3.4	Overall	24	0	2	0	0	0	0	0	0	0	0	0	2	0	0	0	0	0	0	0	0	0	0	18	0	7
										Functional backends	9	0	0	0	0	0	0	0	0	0	0	0	0	0	0	0	0	0	0	0	0	0	0	5	0	0
										Others	15	0	2	0	0	0	0	0	0	0	0	0	2	0	0	0	0	0	0	0	0	0	0	13	0	7
Drug Information, Shopping & Compliance	2018-08-31	5	20	-	-	No	SHOP APOTHEKE	Shop Apotheke B.V	1.4.2	Overall	17	4	1	0	0	0	0	0	1	0	0	0	1	0	0	0	0	0	0	0	1	0	0	12	1	4
										Functional backends	6	0	0	0	0	0	0	0	0	0	0	0	0	0	0	0	0	0	0	0	0	0	0	0	0	1
										Others	11	4	1	0	0	0	0	0	1	0	0	0	1	0	0	0	0	0	0	0	1	0	0	12	1	3
Drug Information, Shopping & Compliance	2018-08-31	7	-	-	-	Yes	LifeTime - Medikamente & Ärzte	connected-health.eu	3.13.0	Overall	11	2	1	1	0	0	0	0	0	0	1	0	1	0	0	0	0	0	0	0	1	0	0	12	3	7
										Functional backends	6	1	0	1	0	0	0	0	0	0	1	0	0	0	0	0	0	0	0	0	0	0	0	6	2	5
										Others	5	1	1	0	0	0	0	0	0	0	0	0	1	0	0	0	0	0	0	0	1	0	0	6	1	2
Drug Information, Shopping & Compliance	2018-08-31	14	-	-	-	No	medpex Apotheke	Comventure GmbH	2.4.1	Overall	4	2	0	0	0	0	0	0	1	0	0	0	0	0	0	0	0	0	0	0	0	0	0	4	4	2
										Functional backends	3	0	0	0	0	0	0	0	1	0	0	0	0	0	0	0	0	0	0	0	0	0	0	3	3	1
										Others	1	2	0	0	0	0	0	0	0	0	0	0	0	0	0	0	0	0	0	0	0	0	0	1	1	1
Drug Information, Shopping & Compliance	2018-08-31	16	-	-	-	Yes	Arznei aktuell	ifap	2.3.9	Overall	10	0	0	1	0	0	0	0	4	0	1	0	0	0	0	0	0	0	0	0	0	1	0	5	0	3
										Functional backends	5	0	0	1	0	0	0	0	0	0	1	0	0	0	0	0	0	0	0	0	0	1	0	0	0	2
										Others	5	0	0	0	0	0	0	0	4	0	0	0	0	0	0	0	0	0	0	0	0	0	0	5	0	1
Drug Information, Shopping & Compliance	2018-08-31	31	-	-	-	Yes	Deine Apotheke	Apotheken-Dienstleistungsgesellschaft mbH	1.16	Overall	7	1	0	0	0	0	0	2	2	0	1	0	0	0	0	0	0	0	0	0	0	0	0	6	0	0
										Functional backends	3	1	0	0	0	0	0	0	0	0	1	0	0	0	0	0	0	0	0	0	0	0	0	1	0	0
										Others	4	0	0	0	0	0	0	2	2	0	0	0	0	0	0	0	0	0	0	0	0	0	0	5	0	0
Drug Information, Shopping & Compliance	2018-08-31	35	-	-	-	No	apodiscounter Apotheke	Apologistics GmbH	5.3.1	Overall	40	4	0	0	0	0	0	0	0	0	0	0	0	0	0	0	0	0	0	0	0	0	3	31	4	10
										Functional backends	11	0	0	0	0	0	0	0	0	0	0	0	0	0	0	0	0	0	0	0	0	0	0	5	1	4
										Others	29	4	0	0	0	0	0	0	0	0	0	0	0	0	0	0	0	0	0	0	0	0	3	26	3	6
Fertility, Pregnancy & Parenthood	2018-08-31	2	2	3	7	No	Pregnancy +	Health & Parenting	5.1.2	Overall	24	1	1	0	0	0	0	0	0	0	0	0	1	0	0	0	0	0	0	0	1	0	0	25	1	5
										Functional backends	4	0	0	0	0	0	0	0	0	0	0	0	0	0	0	0	0	0	0	0	0	0	0	4	0	1
										Others	20	1	1	0	0	0	0	0	0	0	0	0	1	0	0	0	0	0	0	0	1	0	0	21	1	4
Fertility, Pregnancy & Parenthood	2018-08-31	6	5	16	167	No	myPill® Birth Control Reminder	Bouqt	7.9.0	Overall	23	11	0	0	1	0	1	0	5	0	2	0	0	0	0	0	0	0	0	0	0	0	0	28	9	15
										Functional backends	4	0	0	0	1	0	1	0	1	0	0	0	0	0	0	0	0	0	0	0	0	0	0	6	0	0
										Others	19	11	0	0	0	0	0	0	4	0	2	0	0	0	0	0	0	0	0	0	0	0	0	22	9	15
Fertility, Pregnancy & Parenthood	2018-08-31	8	12	30	112	No	Baby +	Health & Parenting	1.9.0	Overall	16	1	0	0	0	0	0	0	0	0	0	0	0	0	0	0	0	0	0	0	0	0	0	16	3	4
										Functional backends	6	0	0	0	0	0	0	0	0	0	0	0	0	0	0	0	0	0	0	0	0	0	0	6	2	1
										Others	10	1	0	0	0	0	0	0	0	0	0	0	0	0	0	0	0	0	0	0	0	0	0	10	1	3
Fertility, Pregnancy & Parenthood	2018-08-31	13	-	-	-	No	PillReminder – Denk an mich	Sanofi	3.2.8	Overall	11	0	0	0	0	0	1	0	1	0	0	0	0	0	0	0	0	0	0	0	0	0	0	10	0	2
										Functional backends	2	0	0	0	0	0	1	0	1	0	0	0	0	0	0	0	0	0	0	0	0	0	0	1	0	0
										Others	9	0	0	0	0	0	0	0	0	0	0	0	0	0	0	0	0	0	0	0	0	0	0	9	0	2
Fertility, Pregnancy & Parenthood	2018-08-31	21	-	-	-	Yes	myNFP Mobile	myNFP	1.21	Overall	19	0	0	0	0	0	0	0	0	0	0	0	0	0	0	0	0	0	0	0	0	0	0	16	0	1
										Functional backends	3	0	0	0	0	0	0	0	0	0	0	0	0	0	0	0	0	0	0	0	0	0	0	0	0	0
										Others	16	0	0	0	0	0	0	0	0	0	0	0	0	0	0	0	0	0	0	0	0	0	0	16	0	1
Fertility, Pregnancy & Parenthood	2018-08-31	22	-	-	-	No	Pillenalarm	Jenapharm GmbH & Co. KG	1.4	Overall	5	1	0	0	0	0	0	0	1	0	0	0	0	0	0	0	0	0	0	0	0	0	0	2	1	2
										Functional backends	3	0	0	0	0	0	0	0	1	0	0	0	0	0	0	0	0	0	0	0	0	0	0	0	0	0
										Others	2	1	0	0	0	0	0	0	0	0	0	0	0	0	0	0	0	0	0	0	0	0	0	2	1	2
Health, Fitness & Monitoring	2018-08-31	4	387	26	54	No	Moodpath: Depression & Anxiety	Moodpath	2.5.1	Overall	28	2	1	0	0	0	0	0	0	0	0	0	1	0	0	0	0	0	0	0	1	0	0	23	1	5
										Functional backends	6	0	0	0	0	0	0	0	0	0	0	0	0	0	0	0	0	0	0	0	0	0	0	1	0	0
										Others	22	2	1	0	0	0	0	0	0	0	0	0	1	0	0	0	0	0	0	0	1	0	0	22	1	5
Health, Fitness & Monitoring	2018-08-31	15	-	-	181	No	Kaia: Back Pain Relief at Home	Kaia Health Software GmbH	1.707	Overall	4	2	0	0	0	0	0	0	0	0	0	0	0	0	0	0	0	0	0	0	0	0	0	4	0	0
										Functional backends	2	1	0	0	0	0	0	0	0	0	0	0	0	0	0	0	0	0	0	0	0	0	0	2	0	0
										Others	2	1	0	0	0	0	0	0	0	0	0	0	0	0	0	0	0	0	0	0	0	0	0	2	0	0
Health, Fitness & Monitoring	2018-08-31	20	-	299	-	Yes	BloodPressureDB - BP Blood Pressure Tracker	klier.net	5.69	Overall	2	0	0	0	0	0	0	0	0	0	0	0	0	0	0	0	0	0	0	0	0	0	0	1	0	0
										Functional backends	1	0	0	0	0	0	0	0	0	0	0	0	0	0	0	0	0	0	0	0	0	0	0	0	0	0
										Others	1	0	0	0	0	0	0	0	0	0	0	0	0	0	0	0	0	0	0	0	0	0	0	1	0	0
Health, Fitness & Monitoring	2018-08-31	50	15	73	59	No	Smart Blood Pressure- SmartBP	Evolve Medical Systems, LLC	4.5	Overall	21	8	2	0	0	0	0	2	10	1	0	0	1	1	0	0	0	0	0	0	1	0	0	28	0	2
										Functional backends	1	0	0	0	0	0	0	1	1	0	0	0	0	0	0	0	0	0	0	0	0	0	0	2	0	0
										Others	20	8	2	0	0	0	0	1	9	1	0	0	1	1	0	0	0	0	0	0	1	0	0	26	0	2
Health, Fitness & Monitoring	2018-08-31	51	-	111	-	No	Preventicus Heartbeats	Preventicus	1.6.5	Overall	12	1	0	0	0	0	0	1	1	0	0	0	0	0	0	0	0	0	0	0	0	0	0	10	0	3
										Functional backends	3	0	0	0	0	0	0	1	1	0	0	0	0	0	0	0	0	0	0	0	0	0	0	1	0	3
										Others	9	1	0	0	0	0	0	0	0	0	0	0	0	0	0	0	0	0	0	0	0	0	0	9	0	0
Health, Fitness & Monitoring	2018-08-31	53	-	-	-	No	M-sense: Migräne & Kopfschmerz	Newsenselab	1.2.4	Overall	18	2	3	0	0	0	0	0	0	0	0	0	3	0	0	0	0	0	0	0	3	0	0	17	2	9
										Functional backends	2	0	0	0	0	0	0	0	0	0	0	0	0	0	0	0	0	0	0	0	0	0	0	1	0	1
										Others	16	2	3	0	0	0	0	0	0	0	0	0	3	0	0	0	0	0	0	0	3	0	0	16	2	8
Reference & Learning	2018-08-31	9	-	-	-	Yes	I care WISSEN TO GO	Georg Thieme	1.5.2	Overall	20	9	0	2	0	0	0	1	1	0	1	1	1	1	0	1	2	1	1	1	1	0	0	15	4	7
										Functional backends	1	4	0	2	0	0	0	1	1	0	1	1	1	1	0	1	2	1	1	1	1	0	0	1	0	0
										Others	19	5	0	0	0	0	0	0	0	0	0	0	0	0	0	0	0	0	0	0	0	0	0	14	4	7
Reference & Learning	2018-08-31	10	-	-	-	No	NOAC Advisor	app4advice UG (haftungsbeschränkt)	1.2.3	Overall	23	3	0	0	0	1	0	0	6	0	2	0	0	0	0	0	0	0	0	0	0	0	0	22	0	5
										Functional backends	11	2	0	0	0	1	0	0	3	0	2	0	0	0	0	0	0	0	0	0	0	0	0	9	0	3
										Others	12	1	0	0	0	0	0	0	3	0	0	0	0	0	0	0	0	0	0	0	0	0	0	13	0	2
Reference & Learning	2018-08-31	19	-	-	-	Yes	DocCheck Flexikon – encyclopedia for medicine, pharmacy and medical school	DocCheck Medical Services GmbH	1.6.1	Overall	29	10	8	0	0	0	0	2	13	4	0	0	2	6	0	5	0	0	0	0	0	0	0	21	4	8
										Functional backends	13	0	6	0	0	0	0	2	13	4	0	0	0	6	0	5	0	0	0	0	0	0	0	3	0	0
										Others	16	10	2	0	0	0	0	0	0	0	0	0	2	0	0	0	0	0	0	0	0	0	0	18	4	8
Reference & Learning	2018-08-31	32	-	-	-	No	Embryotox	Charite Universitaetsmedizin Berlin	1.4.0	Overall	6	0	0	0	0	1	0	0	1	0	0	0	0	0	0	0	0	0	0	0	0	0	1	2	1	1
										Functional backends	2	0	0	0	0	1	0	0	0	0	0	0	0	0	0	0	0	0	0	0	0	0	0	1	0	0
										Others	4	0	0	0	0	0	0	0	1	0	0	0	0	0	0	0	0	0	0	0	0	0	1	1	1	1
Reference & Learning	2018-08-31	33	-	-	-	No	Elsevier Pflege	Elsevier Inc	1.1.1	Overall	42	6	0	1	1	1	0	0	0	0	0	0	1	0	0	0	0	0	0	0	0	0	4	41	3	9
										Functional backends	9	1	0	1	0	1	0	0	0	0	0	0	1	0	0	0	0	0	0	0	0	0	2	5	0	2
										Others	33	5	0	0	1	0	0	0	0	0	0	0	0	0	0	0	0	0	0	0	0	0	2	36	3	7
Reference & Learning	2018-08-31	37	-	-	-	No	ICD-10 Diagnoseauskunft	Techniker Krankenkasse	3	Overall	6	1	0	0	0	0	0	0	0	0	0	0	0	0	0	0	0	0	0	0	0	0	0	5	0	1
										Functional backends	1	0	0	0	0	0	0	0	0	0	0	0	0	0	0	0	0	0	0	0	0	0	0	0	0	1
										Others	5	1	0	0	0	0	0	0	0	0	0	0	0	0	0	0	0	0	0	0	0	0	0	5	0	0
