# Supplementary material for: Server-Focused Security Assessment of Mobile Health Apps for Popular Mobile Platforms
Source: J Med Internet Res. 2019 Jan 23;21(1):e9818. doi: 10.2196/jmir.9818 (PMC6364205; doi:10.2196/jmir.9818)
Supplement: Multimedia Appendix 7 [file jmir_v21i1e9818_app7.xlsx]

## Sheet: Sheet1
APP_ANNIE_DATE	APP_RANK	APP_NAME	APP_PUBLISHER	APP_VERSION	CONNECTIONS	LOWEST_GRADE	HSTS	PFS	CIPHER_ORDER	MIN_SSL_TLS_VERSION	VULNERABILITIES	CERTIFICATE_CHAIN_ISSUES	OUTSIDE_EU
2017-12-19	1	Kindernotfall-App	BARMER	1.0.1	Overall
					Functional backends	Uncritical (no functional backends or A-rated)	No	Yes	Yes	TLSv1	-	-	No
					Others	B	HSTS support observed	Yes	Yes	TLSv1 (TLSv1.3 support observed)	RC4 for older protocols (B downgrade)	-	Yes
2017-12-19	2	Univadis – Medizinische Nachrichten	Aptus Health International, Inc.	2.12.0.15	Overall
					Functional backends	Uncritical (no functional backends or A-rated)	No	Yes	Yes	TLSv1	-	-	Yes
					Others	B	HSTS support observed	Yes	Yes	TLSv1 (TLSv1.3 support observed)	RC4 for older protocols (B downgrade)	Some certificate trust checks failed	Yes
2017-12-19	3	Pregnancy +	Health & Parenting	4.4	Overall
					Functional backends	Uncritical (no functional backends or A-rated)	No	Yes	Yes	TLSv1	-	-	Yes
					Others	B	HSTS support observed	Yes	Yes	TLSv1	RC4 for older protocols (B downgrade)	-	Yes
2017-12-19	4	Ada – Your Health Companion	Ada Health	2.13.0	Overall
					Functional backends	Uncritical (no functional backends or A-rated)	HSTS support observed	Yes	Yes	TLSv1	-	-	Yes
					Others	B	HSTS support observed	Yes	Yes	TLSv1	RC4 for older protocols (B downgrade)	Some certificate trust checks failed	Yes
2017-12-19	5	Period Tracker	Amila	1.1.7	Overall
					Functional backends	Uncritical (no functional backends or A-rated)	-	-	-	-	-	-	-
					Others	Uncritical (no others or A-rated)	No	Yes	Yes	TLSv1	-	-	Yes
2017-12-19	6	Moodpath App – Depression, Burnout & Anxiety Test	Moodpath	1.0.11	Overall
					Functional backends	Uncritical (no functional backends or A-rated)	No	Yes	Yes	TLSv1	-	-	No
					Others	C, Err (Certificate not valid for domain name)	HSTS support observed	Yes	Yes	SSLv3	POODLE (C downgrade), RC4 for older protocols (B downgrade)	Some certificate trust checks failed	Yes
2017-12-19	7	My Calendar – Period Tracker	SimpleInnovation	5.8.0	Overall
					Functional backends	Uncritical (no functional backends or A-rated)	No	Yes	Yes	TLSv1	-	-	Yes
					Others	C → F (from February 2018 due to ROBOT)	HSTS support observed	Yes	No	SSLv3 (TLSv1.3 failed rather than downgrading)	ROBOT (F downgrade from March 2018), POODLE (C downgrade), RC4 for older protocols (B downgrade)	All certificate trust checks failed (expired)	Yes
2017-12-19	8	mySugr: the blood sugar tracker made just for you	mySugr GmbH	3.42.0	Overall
					Functional backends	Uncritical (no functional backends or A-rated)	No	Yes	Yes	TLSv1 (TLSv1.3 support observed)	-	-	Yes
					Others	B	No	Yes	Yes	TLSv1	RC4 for older protocols (B downgrade)	-	Yes
2017-12-19	9	Lady Pill Reminder	Baviux	2.5.2	Overall
					Functional backends	Uncritical (no functional backends or A-rated)	-	-	-	-	-	-	-
					Others	Uncritical (no others or A-rated)	No	Yes	Yes	TLSv1	-	-	Yes
2017-12-19	10	Baby +	Health & Parenting	v1.7	Overall
					Functional backends	Uncritical (no functional backends or A-rated)	No	Yes	Yes	TLSv1 (TLSv1.3 support observed)	-	-	Yes
					Others	B	HSTS support observed	Yes	Yes	TLSv1	RC4 for older protocols (B downgrade)	-	Yes
2017-12-19	11	BloodPressureDB	Horst Klier	5.69.0	Overall
					Functional backends	Uncritical (no functional backends or A-rated)	No	Yes	Yes	TLSv1	-	-	No
					Others	B	HSTS support observed	Yes	Yes	TLSv1	RC4 for older protocols (B downgrade)	-	Yes
2017-12-19	12	Disorder & Diseases Dictionary	ufostudio	1.9	Overall
					Functional backends	Uncritical (no functional backends or A-rated)	-	-	-	-	-	-	-
					Others	Uncritical (no others or A-rated)	HSTS support observed	Yes	Yes	TLSv1	-	-	Yes
2017-12-19	13	Diagnosia Arzneimittel App Deutschland	Diagnosia	1.0.4.1	Overall
					Functional backends	Uncritical (no functional backends or A-rated)	No	Yes	Yes	TLSv1	-	-	No
					Others	B	HSTS support observed	Yes	Yes	TLSv1	RC4 for older protocols (B downgrade)	-	Yes
2017-12-19	14	DocCheck Flexikon	DocCheck	1.6.1	Overall
					Functional backends	C	No	No	Yes	TLSv1 (TLSv1 is default, TLSv1.1 and TLSv1.2 not offered)	CRIME (C downgrade)	-	No
					Others	B	HSTS support observed	Yes	Yes	TLSv1	RC4 for older protocols (B downgrade)	-	Yes
2017-12-19	15	DocCheck Help	DocCheck	1.5.1	Overall
					Functional backends	C	No	No	Yes	TLSv1 (TLSv1 is default, TLSv1.1 and TLSv1.2 not offered)	CRIME (C downgrade)	-	No
					Others	C	HSTS support observed	Yes	Yes	TLSv1	RC4 for older protocols (B downgrade)	-	Yes
2017-12-19	16	Medikamente-per-klick	Luitpold-Apotheke	2.2.76	Overall
					Functional backends	Uncritical (no functional backends or A-rated)	No	Yes	Yes	TLSv1	-	-	No
					Others	Uncritical (no others or A-rated)	No	Yes	Yes	TLSv1	-	-	Yes
2017-12-19	17	Arznei aktuell	ifap GmbH	2.2.5	Overall
					Functional backends	Uncritical (no functional backends or A-rated)	No	Yes	Yes	TLSv1	-	-	No
					Others	Uncritical (no others or A-rated)	No	Yes	Yes	TLSv1	-	-	Yes
2017-12-19	18	Apotheke vor Ort	Wort und Bild Verlag	7.0.0	Overall
					Functional backends	Uncritical (no functional backends or A-rated)	No	Yes	Yes	TLSv1	-	-	No
					Others	Uncritical (no others or A-rated)	No	Yes	Yes	TLSv1	-	-	Yes
2017-12-19	19	I care WISSEN TO GO	Georg Thieme Verlag KG	1.5	Overall
					Functional backends	B	No	Yes	Yes	TLSv1	-	-	No
					Others	Uncritical (no others or A-rated)	HSTS support observed	Yes	Yes	TLSv1	-	-	Yes
2017-12-19	20	Ovy – Period, ovulation, nfp, bbt, menstruation	Ovy	1.2.3	Overall
					Functional backends	Uncritical (no functional backends or A-rated)	No	Yes	Yes	TLSv1	-	-	Yes
					Others	B	HSTS support observed	Yes	Yes	TLSv1	RC4 for older protocols (B downgrade)	-	Yes
