# Supplementary material for: Server-Focused Security Assessment of Mobile Health Apps for Popular Mobile Platforms
Source: J Med Internet Res. 2019 Jan 23;21(1):e9818. doi: 10.2196/jmir.9818 (PMC6364205; doi:10.2196/jmir.9818)
Supplement: Multimedia Appendix 8 [file jmir_v21i1e9818_app8.xlsx]

## Sheet: Sheet1
APP_ANNIE_DATE	APP_RANK	APP_NAME	APP_PUBLISHER	APP_VERSION	APP_CONNECTIONS	LOWEST_GRADE	HSTS	PFS	CIPHER_ORDER	MIN_SSL_TLS_VERSION	VULNERABILITIES	CERTIFICATE_CHAIN_ISSUES	OUTSIDE_EU
2017-12-20	1	Schwangerschaft +	Health & Parenting	4.7.1	Overall
					Functional backends	Uncritical (no functional backends or only A-rated)	No	Yes	Yes	TLSv1	-	No	Yes
					Others	B → F (from February 2018 due to ROBOT)	HSTS support observed	Yes	Yes	TLSv1	ROBOT (F downgrade), RC4 for older protocols (B downgrade)	No	Yes
2017-12-20	2	myPill Pillen Erinnerung	Bouqt	7.6	Overall
					Functional backends	Err (Certificate not valid for domain name)	No	Yes	Yes	TLSv1	-	No	Yes
					Others	B, Err (No secure protocols supported)	HSTS support observed	Yes	Yes	TLSv1 (TLSv1.3 support observed)	RC4 for older protocols (B downgrade)	No	Yes
2017-12-20	3	DocCheck Flexikon – Enzy…	DocCheck Medical Services GmbH	1.6.1	Overall
					Functional backends	C	No	No	Yes	TLSv1 (TLSv1 is default, TLSv1.1 and TLSv1.2 not offered)	CRIME (C downgrade)	No	No
					Others	C	HSTS support observed	Yes	Yes	SSLv3	RC4 for modern protocols (C downgrade), RC4 for older protocols (B downgrade)	No	Yes
2017-12-20	4	Baby +	Health & Parenting	1.8.3	Overall
					Functional backends	Uncritical (no functional backends or only A-rated)	No	Yes	Yes	TLSv1	-	No	Yes
					Others	B	HSTS support observed	Yes	Yes	TLSv1	RC4 for older protocols (B downgrade)	No	Yes
2017-12-20	5	Ada	Ada Health	2.13.0	Overall
					Functional backends	Uncritical (no functional backends or only A-rated)	HSTS support observed	Yes	Yes	TLSv1	-	No	Yes
					Others	B	HSTS support observed	Yes	No	TLSv1	RC4 for older protocols (B downgrade)	Some certificate trust checks failed	Yes
2017-12-20	6	Moodpath: Depression & Burnout	MoodPath UG	2.2.7	Overall
					Functional backends	Uncritical (no functional backends or only A-rated)	No	Yes	Yes	TLSv1	-	No	Yes
					Others	C	HSTS support observed	Yes	Yes	SSLv3 (TLSv1.3 support observed)	POODLE (C downgrade), RC4 for older protocols (B downgrade)	No	Yes
2017-12-20	7	PillReminder – Denk an mich	Sanofi	3.2.7	Overall
					Functional backends	Uncritical (no functional backends or only A-rated)	No	Yes	Yes	TLSv1	-	No	Yes
					Others	Uncritical (no others or only A-rated)	HSTS support observed	Yes	Yes	TLSv1	-	No	Yes
2017-12-20	8	Arznei aktuell	ifap	2.3	Overall
					Functional backends	F	No	Yes	No	TLSv1	OpenSSL Padding Oracle (F downgrade)	No	No
					Others	Uncritical (no others or only A-rated)	-	-	-	-	-	-	-
2017-12-20	9	Arztsuche jameda	jameda GmbH	4.3.5	Overall
					Functional backends	Uncritical (no functional backends or only A-rated)	No	Yes	Yes	TLSv1	-	No	Yes
					Others	Uncritical (no others or only A-rated)	No	Yes	Yes	TLSv1	-	No	Yes
2017-12-20	10	iMamaiPapa	GesundBleiben	2.3.4	Overall
					Functional backends	Err (Certificate not valid for domain name)	No	Yes	No	TLSv1	-	No	No
					Others	Uncritical (no others or only A-rated)	HSTS support observed	Yes	Yes	TLSv1	-	No	Yes
2017-12-20	11	Pillenalarm	Jenapharm GmbH & Co. KG	1.4	Overall
					Functional backends	Uncritical (no functional backends or only A-rated)	No	Yes	Yes	TLSv1	-	No	No
					Others	Uncritical (no others or only A-rated)	-	-	-	-	-	-	-
2017-12-20	12	Babyentwicklung im 1. Jahr	Kigorosa UG	1.0.5	Overall
					Functional backends	Uncritical (no functional backends or only A-rated)	HSTS support observed	Yes	Yes	TLSv1	-	No	No
					Others	B	HSTS support observed	Yes	Yes	TLSv1	RC4 for older protocols (B downgrade)	No	Yes
2017-12-20	13	Embryotox	Pharmakovigilanz- und Beratungszentrum für Embryonaltoxikologie	1.4	Overall
					Functional backends	Uncritical (no functional backends or only A-rated)	No	Yes	Yes	TLSv1	-	No	No
					Others	Uncritical (no others or only A-rated)	-	-	-	-	-	-	-
2017-12-20	14	I care WISSEN TO GO	Georg Thieme	1.5.2	Overall
					Functional backends	B	No	Yes	Yes	TLSv1		No	No
					Others	F	HSTS support observed	Yes	No	SSLv3 (TLSv1.3 support observed)	support of anonymous (insecure) suites (F downgrading), RC4 for older protocols (B downgrade)	Some certificate trust checks failed	Yes
2017-12-20	15	DocCheck Help	DocCheck Medical Services GmbH	1.5.1	Overall
					Functional backends	C	No	No	Yes	TLSv1 (TLSv1 is default, TLSv1.1 and TLSv1.2 not offered)	CRIME (C downgrade)	No	No
					Others	B	HSTS support observed	Yes	Yes	TLSv1	RC4 for older protocols (B downgrade)	No	Yes
2017-12-20	16	BC Pillen Erinnerung	Sebastian Lang	2.51	Overall
					Functional backends	Uncritical (no functional backends or only A-rated)	-	-	-	-	-	-	-
					Others	C	HSTS support observed	Yes	No	SSLv3	POODLE (C downgrade), RC4 for older protocols (B downgrade)	No	Yes
2017-12-20	17	Schwangerschaft Lebensmittel	Kigorosa	1.1.0	Overall
					Functional backends	Uncritical (no functional backends or only A-rated)	HSTS support observed	Yes	Yes	TLSv1	-	No	No
					Others	B	HSTS support observed	Yes	Yes	TLSv1	RC4 for older protocols (B downgrade)	No	Yes
2017-12-20	18	BlutdruckDaten	klier.net	5.69	Overall
					Functional backends	Uncritical (no functional backends or only A-rated)	No	Yes	Yes	TLSv1	-	No	No
					Others	Uncritical (no others or only A-rated)	-	-	-	-	-	-	-
2017-12-20	19	PROMETHEUS – LernKarten der Anatomie	Georg Thieme	4.0.3	Overall
					Functional backends	B	No	Yes	Yes	TLSv1	-	No	No
					Others	B	HSTS support observed	Yes	Yes	TLSv1 (TLSv1.3 support observed)	RC4 for older protocols (B downgrade)	No	Yes
2017-12-20	20	Blutspende	deltacity.net	2.1.4	Overall
					Functional backends	C	HSTS support observed	Yes	No	TLSv1 (TLSv1 is default, TLSv1.1 and TLSv1.2 not offered)	CRIME (C downgrade), RC4 for older protocols (B downgrade)	No	No
					Others	Uncritical (no others or only A-rated)	No	Yes	Yes	TLSv1	-	No	Yes
